# Supplementary material for: Anteromedial Globus Pallidus Internus Deep Brain Stimulation for Gilles de la Tourette Syndrome: A Two-Case Report and Review of the Literature
Source: Neurol Int. 2026 Jan 25;18(2):21. doi: 10.3390/neurolint18020021 (PMC12943029; doi:10.3390/neurolint18020021)
Supplement: Supplementary file 1 [file neurolint-18-00021-s001.zip]

Archive with 5 entries (5 files):
- Figure 1.jpg
- Figure 2.jpg
- Figure 3.jpg
- Table 1.pdf
- Table 2.pdf
